# Supplementary material for: Specificity of the innate immune responses to different classes of non-tuberculous mycobacteria
Source: Front Immunol. 2023 Jan 18;13:1075473. doi: 10.3389/fimmu.2022.1075473 (PMC9890051; doi:10.3389/fimmu.2022.1075473)
Supplement: Supplementary file 2 [file Table_1.xlsx]

## Sheet: Sheet1
Category	Term	Count	%	PValue	Fold Enrichment
GOTERM_BP_DIRECT	GO:0006955~immune response	71	3.80697	3.60216e-16	2.9456
GOTERM_BP_DIRECT	GO:0030593~neutrophil chemotaxis	33	1.76944	1.59859e-15	5.36741
GOTERM_BP_DIRECT	GO:0006954~inflammatory response	51	2.73458	2.57314e-15	3.57828
GOTERM_BP_DIRECT	GO:0019221~cytokine-mediated signaling pathway	29	1.55496	1.33712e-13	5.32154
GOTERM_BP_DIRECT	GO:0006508~proteolysis	90	4.82574	4.26276e-13	2.26792
GOTERM_BP_DIRECT	GO:0009615~response to virus	21	1.12601	1.35335e-12	6.99012
GOTERM_BP_DIRECT	GO:0070098~chemokine-mediated signaling pathway	24	1.28686	1.35149e-11	5.45261
GOTERM_BP_DIRECT	GO:0002376~immune system process	32	1.71582	3.66762e-11	3.98278
GOTERM_BP_DIRECT	GO:0006956~complement activation	14	0.75067	1.06583e-10	9.54207
GOTERM_BP_DIRECT	GO:0006952~defense response	15	0.80429	2.267e-08	6.3146
GOTERM_BP_DIRECT	GO:0071356~cellular response to tumor necrosis factor	18	0.965147	4.25541e-08	4.95454
GOTERM_BP_DIRECT	GO:0071222~cellular response to lipopolysaccharide	15	0.80429	8.15122e-08	5.80261
GOTERM_BP_DIRECT	GO:0009617~response to bacterium	25	1.34048	1.51168e-07	3.44065
GOTERM_BP_DIRECT	GO:0042744~hydrogen peroxide catabolic process	12	0.643432	1.97637e-07	7.15655
GOTERM_BP_DIRECT	GO:0071347~cellular response to interleukin-1	16	0.857909	5.15572e-07	4.77103
GOTERM_BP_DIRECT	GO:0070374~positive regulation of ERK1 and ERK2 cascade	24	1.28686	6.13952e-07	3.30302
GOTERM_BP_DIRECT	GO:0042742~defense response to bacterium	26	1.3941	1.09014e-06	3.02553
GOTERM_BP_DIRECT	GO:0048247~lymphocyte chemotaxis	15	0.80429	1.76447e-06	4.66732
GOTERM_BP_DIRECT	GO:0071346~cellular response to interferon-gamma	15	0.80429	1.76447e-06	4.66732
GOTERM_BP_DIRECT	GO:0002548~monocyte chemotaxis	15	0.80429	4.07399e-06	4.38156
GOTERM_BP_DIRECT	GO:0098869~cellular oxidant detoxification	9	0.482574	4.29248e-06	8.05112
GOTERM_BP_DIRECT	GO:0042981~regulation of apoptotic process	25	1.34048	5.07023e-06	2.86262
GOTERM_BP_DIRECT	GO:1990266~neutrophil migration	10	0.536193	5.23526e-06	6.81576
GOTERM_BP_DIRECT	GO:0055113~epiboly involved in gastrulation with mouth forming second	15	0.80429	5.29687e-06	4.29393
GOTERM_BP_DIRECT	GO:0061844~antimicrobial humoral immune response mediated by antimicrobial peptide	9	0.482574	7.61067e-06	7.57753
GOTERM_BP_DIRECT	GO:0031936~negative regulation of chromatin silencing	10	0.536193	1.28076e-05	6.22309
GOTERM_BP_DIRECT	GO:0007229~integrin-mediated signaling pathway	16	0.857909	2.13159e-05	3.63507
GOTERM_BP_DIRECT	GO:0048246~macrophage chemotaxis	8	0.428954	3.11351e-05	7.63366
GOTERM_BP_DIRECT	GO:0007259~JAK-STAT cascade	8	0.428954	3.11351e-05	7.63366
GOTERM_BP_DIRECT	GO:0006935~chemotaxis	15	0.80429	6.16174e-05	3.51962
GOTERM_BP_DIRECT	GO:0007155~cell adhesion	58	3.10992	7.47135e-05	1.71521
GOTERM_BP_DIRECT	GO:0051607~defense response to virus	17	0.911528	9.4994e-05	3.08003
GOTERM_BP_DIRECT	GO:0034097~response to cytokine	7	0.375335	0.000128242	7.70706
GOTERM_BP_DIRECT	GO:0051603~proteolysis involved in cellular protein catabolic process	15	0.80429	0.000180671	3.20443
GOTERM_BP_DIRECT	GO:0006629~lipid metabolic process	42	2.25201	0.000185412	1.84402
GOTERM_BP_DIRECT	GO:0042554~superoxide anion generation	7	0.375335	0.000211168	7.15655
GOTERM_BP_DIRECT	GO:0045087~innate immune response	31	1.6622	0.000221063	2.06375
GOTERM_BP_DIRECT	GO:0008202~steroid metabolic process	13	0.697051	0.000233658	3.51076
GOTERM_BP_DIRECT	GO:0072378~blood coagulation, fibrin clot formation	6	0.321716	0.000308442	8.58786
GOTERM_BP_DIRECT	GO:0070527~platelet aggregation	6	0.321716	0.000308442	8.58786
GOTERM_BP_DIRECT	GO:0007160~cell-matrix adhesion	19	1.01877	0.000372883	2.56556
GOTERM_BP_DIRECT	GO:0006915~apoptotic process	28	1.50134	0.00046384	2.06581
GOTERM_BP_DIRECT	GO:0006633~fatty acid biosynthetic process	13	0.697051	0.000664817	3.15373
GOTERM_BP_DIRECT	GO:0016584~nucleosome positioning	8	0.428954	0.000722553	4.97847
GOTERM_BP_DIRECT	GO:0031101~fin regeneration	16	0.857909	0.000837054	2.6629
GOTERM_BP_DIRECT	GO:0010951~negative regulation of endopeptidase activity	11	0.589812	0.00089304	3.49876
GOTERM_BP_DIRECT	GO:0070830~bicellular tight junction assembly	13	0.697051	0.000909143	3.05033
GOTERM_BP_DIRECT	GO:0045910~negative regulation of DNA recombination	8	0.428954	0.000959106	4.77103
GOTERM_BP_DIRECT	GO:0046513~ceramide biosynthetic process	9	0.482574	0.00102433	4.15542
GOTERM_BP_DIRECT	GO:0035162~embryonic hemopoiesis	10	0.536193	0.00120253	3.67003
GOTERM_BP_DIRECT	GO:0001666~response to hypoxia	13	0.697051	0.00122399	2.9535
GOTERM_BP_DIRECT	GO:0019885~antigen processing and presentation of endogenous peptide antigen via MHC class I	5	0.268097	0.00131851	8.94569
GOTERM_BP_DIRECT	GO:0008544~epidermis development	7	0.375335	0.00140912	5.27325
GOTERM_BP_DIRECT	GO:0015671~oxygen transport	7	0.375335	0.00140912	5.27325
GOTERM_BP_DIRECT	GO:0043065~positive regulation of apoptotic process	15	0.80429	0.001524	2.61825
GOTERM_BP_DIRECT	GO:0042127~regulation of cell proliferation	13	0.697051	0.00186126	2.81925
GOTERM_BP_DIRECT	GO:0009611~response to wounding	7	0.375335	0.00189518	5.00959
GOTERM_BP_DIRECT	GO:0006334~nucleosome assembly	12	0.643432	0.00200191	2.96133
GOTERM_BP_DIRECT	GO:0006826~iron ion transport	7	0.375335	0.00249815	4.77103
GOTERM_BP_DIRECT	GO:0001867~complement activation, lectin pathway	7	0.375335	0.00249815	4.77103
GOTERM_BP_DIRECT	GO:0043547~positive regulation of GTPase activity	20	1.07239	0.00266219	2.12046
GOTERM_BP_DIRECT	GO:0010629~negative regulation of gene expression	8	0.428954	0.00318187	3.94844
GOTERM_BP_DIRECT	GO:0008203~cholesterol metabolic process	11	0.589812	0.00328427	2.97064
GOTERM_BP_DIRECT	GO:0033627~cell adhesion mediated by integrin	9	0.482574	0.00410872	3.38995
GOTERM_BP_DIRECT	GO:0031099~regeneration	7	0.375335	0.00412102	4.35616
GOTERM_BP_DIRECT	GO:0071466~cellular response to xenobiotic stimulus	8	0.428954	0.00474399	3.6937
GOTERM_BP_DIRECT	GO:0001878~response to yeast	7	0.375335	0.00517499	4.17466
GOTERM_BP_DIRECT	GO:0030261~chromosome condensation	8	0.428954	0.00571302	3.57828
GOTERM_BP_DIRECT	GO:0008360~regulation of cell shape	15	0.80429	0.00669333	2.23642
GOTERM_BP_DIRECT	GO:0031295~T cell costimulation	5	0.268097	0.00743732	5.96379
GOTERM_BP_DIRECT	GO:0016126~sterol biosynthetic process	7	0.375335	0.00785419	3.85353
GOTERM_BP_DIRECT	GO:0007266~Rho protein signal transduction	10	0.536193	0.00813489	2.80649
GOTERM_BP_DIRECT	GO:0007169~transmembrane receptor protein tyrosine kinase signaling pathway	19	1.01877	0.00815381	1.95647
GOTERM_BP_DIRECT	GO:0042102~positive regulation of T cell proliferation	6	0.321716	0.00838857	4.51993
GOTERM_BP_DIRECT	GO:0030036~actin cytoskeleton organization	21	1.12601	0.00865143	1.86693
GOTERM_BP_DIRECT	GO:0006909~phagocytosis	7	0.375335	0.00951355	3.7108
GOTERM_BP_DIRECT	GO:0048251~elastic fiber assembly	7	0.375335	0.00951355	3.7108
GOTERM_BP_DIRECT	GO:0009409~response to cold	5	0.268097	0.0101564	5.50504
GOTERM_BP_DIRECT	GO:0018149~peptide cross-linking	5	0.268097	0.0101564	5.50504
GOTERM_BP_DIRECT	GO:0042130~negative regulation of T cell proliferation	5	0.268097	0.0101564	5.50504
GOTERM_BP_DIRECT	GO:0050776~regulation of immune response	6	0.321716	0.010553	4.29393
GOTERM_BP_DIRECT	GO:0007599~hemostasis	6	0.321716	0.010553	4.29393
GOTERM_BP_DIRECT	GO:0030031~cell projection assembly	8	0.428954	0.011111	3.18069
GOTERM_BP_DIRECT	GO:0006879~cellular iron ion homeostasis	7	0.375335	0.0114083	3.57828
GOTERM_BP_DIRECT	GO:0001945~lymph vessel development	7	0.375335	0.0114083	3.57828
GOTERM_BP_DIRECT	GO:0045104~intermediate filament cytoskeleton organization	6	0.321716	0.0130702	4.08946
GOTERM_BP_DIRECT	GO:0007249~I-kappaB kinase/NF-kappaB signaling	6	0.321716	0.0130702	4.08946
GOTERM_BP_DIRECT	GO:0035723~interleukin-15-mediated signaling pathway	6	0.321716	0.0130702	4.08946
GOTERM_BP_DIRECT	GO:0006695~cholesterol biosynthetic process	6	0.321716	0.0130702	4.08946
GOTERM_BP_DIRECT	GO:0043434~response to peptide hormone	5	0.268097	0.013445	5.11182
GOTERM_BP_DIRECT	GO:0016477~cell migration	23	1.23324	0.0134594	1.73264
GOTERM_BP_DIRECT	GO:0050901~leukocyte tethering or rolling	3	0.160858	0.0139349	14.3131
GOTERM_BP_DIRECT	GO:0014070~response to organic cyclic compound	3	0.160858	0.0139349	14.3131
GOTERM_BP_DIRECT	GO:0015918~sterol transport	3	0.160858	0.0139349	14.3131
GOTERM_BP_DIRECT	GO:1901698~response to nitrogen compound	3	0.160858	0.0139349	14.3131
GOTERM_BP_DIRECT	GO:0051258~protein polymerization	3	0.160858	0.0139349	14.3131
GOTERM_BP_DIRECT	GO:1905748~hard palate morphogenesis	3	0.160858	0.0139349	14.3131
GOTERM_BP_DIRECT	GO:0045730~respiratory burst	3	0.160858	0.0139349	14.3131
GOTERM_BP_DIRECT	GO:0071219~cellular response to molecule of bacterial origin	3	0.160858	0.0139349	14.3131
GOTERM_BP_DIRECT	GO:0016310~phosphorylation	67	3.59249	0.0139642	1.33377
GOTERM_BP_DIRECT	GO:0006919~activation of cysteine-type endopeptidase activity involved in apoptotic process	6	0.321716	0.0159631	3.90357
GOTERM_BP_DIRECT	GO:0008217~regulation of blood pressure	7	0.375335	0.0159668	3.33972
GOTERM_BP_DIRECT	GO:0033344~cholesterol efflux	5	0.268097	0.0173388	4.77103
GOTERM_BP_DIRECT	GO:0046686~response to cadmium ion	5	0.268097	0.0173388	4.77103
GOTERM_BP_DIRECT	GO:0010498~proteasomal protein catabolic process	6	0.321716	0.0229571	3.57828
GOTERM_BP_DIRECT	GO:0048741~skeletal muscle fiber development	10	0.536193	0.0249461	2.34641
GOTERM_BP_DIRECT	GO:0002159~desmosome assembly	3	0.160858	0.026582	10.7348
GOTERM_BP_DIRECT	GO:0038161~prolactin signaling pathway	3	0.160858	0.026582	10.7348
GOTERM_BP_DIRECT	GO:0046514~ceramide catabolic process	3	0.160858	0.026582	10.7348
GOTERM_BP_DIRECT	GO:0016064~immunoglobulin mediated immune response	3	0.160858	0.026582	10.7348
GOTERM_BP_DIRECT	GO:0043171~peptide catabolic process	5	0.268097	0.0270517	4.20974
GOTERM_BP_DIRECT	GO:0008285~negative regulation of cell proliferation	10	0.536193	0.0274386	2.30857
GOTERM_BP_DIRECT	GO:0035701~hematopoietic stem cell migration	4	0.214477	0.0281143	5.72524
GOTERM_BP_DIRECT	GO:0030198~extracellular matrix organization	17	0.911528	0.031332	1.76321
GOTERM_BP_DIRECT	GO:0043123~positive regulation of I-kappaB kinase/NF-kappaB signaling	8	0.428954	0.0315004	2.60238
GOTERM_BP_DIRECT	GO:0010499~proteasomal ubiquitin-independent protein catabolic process	6	0.321716	0.0316737	3.30302
GOTERM_BP_DIRECT	GO:0030574~collagen catabolic process	6	0.321716	0.0316737	3.30302
GOTERM_BP_DIRECT	GO:0061025~membrane fusion	6	0.321716	0.0316737	3.30302
GOTERM_BP_DIRECT	GO:0048821~erythrocyte development	6	0.321716	0.0316737	3.30302
GOTERM_BP_DIRECT	GO:0044419~interspecies interaction between organisms	6	0.321716	0.0316737	3.30302
GOTERM_BP_DIRECT	GO:0003181~atrioventricular valve morphogenesis	4	0.214477	0.0366901	5.20476
GOTERM_BP_DIRECT	GO:0001843~neural tube closure	4	0.214477	0.0366901	5.20476
GOTERM_BP_DIRECT	GO:0070373~negative regulation of ERK1 and ERK2 cascade	4	0.214477	0.0366901	5.20476
GOTERM_BP_DIRECT	GO:0042632~cholesterol homeostasis	6	0.321716	0.03671	3.18069
GOTERM_BP_DIRECT	GO:0008154~actin polymerization or depolymerization	6	0.321716	0.03671	3.18069
GOTERM_BP_DIRECT	GO:0055072~iron ion homeostasis	6	0.321716	0.03671	3.18069
GOTERM_BP_DIRECT	GO:0097190~apoptotic signaling pathway	5	0.268097	0.0394475	3.76661
GOTERM_BP_DIRECT	GO:0060047~heart contraction	11	0.589812	0.0411355	2.04473
GOTERM_BP_DIRECT	GO:0014005~microglia development	3	0.160858	0.042269	8.58786
GOTERM_BP_DIRECT	GO:0002286~T cell activation involved in immune response	3	0.160858	0.042269	8.58786
GOTERM_BP_DIRECT	GO:0046685~response to arsenic-containing substance	3	0.160858	0.042269	8.58786
GOTERM_BP_DIRECT	GO:0006953~acute-phase response	3	0.160858	0.042269	8.58786
GOTERM_BP_DIRECT	GO:0033674~positive regulation of kinase activity	11	0.589812	0.0443571	2.01851
GOTERM_BP_DIRECT	GO:0008152~metabolic process	15	0.80429	0.0452718	1.75981
GOTERM_BP_DIRECT	GO:0001889~liver development	14	0.75067	0.0456675	1.80526
GOTERM_BP_DIRECT	GO:0002755~MyD88-dependent toll-like receptor signaling pathway	4	0.214477	0.046441	4.77103
GOTERM_BP_DIRECT	GO:0031638~zymogen activation	4	0.214477	0.046441	4.77103
GOTERM_BP_DIRECT	GO:0030225~macrophage differentiation	4	0.214477	0.046441	4.77103
GOTERM_BP_DIRECT	GO:0006469~negative regulation of protein kinase activity	5	0.268097	0.0466712	3.57828
GOTERM_BP_DIRECT	GO:0050870~positive regulation of T cell activation	5	0.268097	0.0466712	3.57828
GOTERM_BP_DIRECT	GO:0051085~chaperone mediated protein folding requiring cofactor	6	0.321716	0.0481805	2.96133
GOTERM_BP_DIRECT	GO:0042060~wound healing	6	0.321716	0.0481805	2.96133
