# Supplementary material for: Specificity of the innate immune responses to different classes of non-tuberculous mycobacteria
Source: Front Immunol. 2023 Jan 18;13:1075473. doi: 10.3389/fimmu.2022.1075473 (PMC9890051; doi:10.3389/fimmu.2022.1075473)
Supplement: Supplementary file 3 [file Table_2.xlsx]

## Sheet: MAC 101 vs PBS_GO_BP
Category	Term	Count	%	PValue	Fold Enrichment
GOTERM_BP_DIRECT	GO:0006955~immune response	46	5.0494	4.60236e-14	3.74959
GOTERM_BP_DIRECT	GO:0006508~proteolysis	60	6.58617	1.48727e-13	2.97063
GOTERM_BP_DIRECT	GO:0006805~xenobiotic metabolic process	15	1.64654	2.9852e-09	7.95904
GOTERM_BP_DIRECT	GO:0006956~complement activation	10	1.09769	1.714e-08	13.3914
GOTERM_BP_DIRECT	GO:0042738~exogenous drug catabolic process	13	1.427	2.05121e-08	8.50199
GOTERM_BP_DIRECT	GO:0006082~organic acid metabolic process	13	1.427	2.05121e-08	8.50199
GOTERM_BP_DIRECT	GO:0006629~lipid metabolic process	35	3.84193	2.1627e-08	3.01923
GOTERM_BP_DIRECT	GO:0009617~response to bacterium	19	2.08562	2.49285e-08	5.13766
GOTERM_BP_DIRECT	GO:0030593~neutrophil chemotaxis	17	1.86608	7.25493e-08	5.43265
GOTERM_BP_DIRECT	GO:0006954~inflammatory response	25	2.74424	2.86221e-07	3.44632
GOTERM_BP_DIRECT	GO:0071222~cellular response to lipopolysaccharide	11	1.20746	4.38022e-07	8.36058
GOTERM_BP_DIRECT	GO:0019221~cytokine-mediated signaling pathway	15	1.64654	5.58928e-07	5.40807
GOTERM_BP_DIRECT	GO:0061844~antimicrobial humoral immune response mediated by antimicrobial peptide	8	0.878156	9.86152e-07	13.2339
GOTERM_BP_DIRECT	GO:0002376~immune system process	17	1.86608	3.07935e-06	4.15716
GOTERM_BP_DIRECT	GO:0048246~macrophage chemotaxis	7	0.768386	7.47298e-06	13.1236
GOTERM_BP_DIRECT	GO:0042742~defense response to bacterium	17	1.86608	7.47602e-06	3.88677
GOTERM_BP_DIRECT	GO:0070098~chemokine-mediated signaling pathway	12	1.31723	1.20103e-05	5.35656
GOTERM_BP_DIRECT	GO:0006631~fatty acid metabolic process	15	1.64654	1.4793e-05	4.13558
GOTERM_BP_DIRECT	GO:0006952~defense response	9	0.987925	1.94706e-05	7.44405
GOTERM_BP_DIRECT	GO:0051603~proteolysis involved in cellular protein catabolic process	12	1.31723	2.20328e-05	5.03677
GOTERM_BP_DIRECT	GO:0006633~fatty acid biosynthetic process	11	1.20746	3.90232e-05	5.24308
GOTERM_BP_DIRECT	GO:0050870~positive regulation of T cell activation	7	0.768386	4.96996e-05	9.84268
GOTERM_BP_DIRECT	GO:0009615~response to virus	9	0.987925	0.000117273	5.88599
GOTERM_BP_DIRECT	GO:0002503~peptide antigen assembly with MHC class II protein complex	6	0.658617	0.000241492	9.92539
GOTERM_BP_DIRECT	GO:0019886~antigen processing and presentation of exogenous peptide antigen via MHC class II	6	0.658617	0.000241492	9.92539
GOTERM_BP_DIRECT	GO:0002381~immunoglobulin production involved in immunoglobulin mediated immune response	6	0.658617	0.000241492	9.92539
GOTERM_BP_DIRECT	GO:0007160~cell-matrix adhesion	13	1.427	0.000381931	3.44892
GOTERM_BP_DIRECT	GO:0042554~superoxide anion generation	5	0.548847	0.00118757	10.0436
GOTERM_BP_DIRECT	GO:0007155~cell adhesion	32	3.51262	0.00119799	1.8593
GOTERM_BP_DIRECT	GO:0070830~bicellular tight junction assembly	9	0.987925	0.00135924	4.14914
GOTERM_BP_DIRECT	GO:0006935~chemotaxis	9	0.987925	0.00135924	4.14914
GOTERM_BP_DIRECT	GO:0007229~integrin-mediated signaling pathway	9	0.987925	0.00168012	4.01742
GOTERM_BP_DIRECT	GO:0055113~epiboly involved in gastrulation with mouth forming second	8	0.878156	0.00182963	4.49951
GOTERM_BP_DIRECT	GO:0033627~cell adhesion mediated by integrin	7	0.768386	0.00205515	5.18036
GOTERM_BP_DIRECT	GO:0008202~steroid metabolic process	8	0.878156	0.00257637	4.24482
GOTERM_BP_DIRECT	GO:0008203~cholesterol metabolic process	8	0.878156	0.00257637	4.24482
GOTERM_BP_DIRECT	GO:0071219~cellular response to molecule of bacterial origin	3	0.329308	0.00368898	28.122
GOTERM_BP_DIRECT	GO:0045730~respiratory burst	3	0.329308	0.00368898	28.122
GOTERM_BP_DIRECT	GO:0014070~response to organic cyclic compound	3	0.329308	0.00368898	28.122
GOTERM_BP_DIRECT	GO:1901698~response to nitrogen compound	3	0.329308	0.00368898	28.122
GOTERM_BP_DIRECT	GO:0071466~cellular response to xenobiotic stimulus	6	0.658617	0.0043967	5.44296
GOTERM_BP_DIRECT	GO:0051923~sulfation	5	0.548847	0.00485257	7.03049
GOTERM_BP_DIRECT	GO:0050776~regulation of immune response	5	0.548847	0.00485257	7.03049
GOTERM_BP_DIRECT	GO:0001867~complement activation, lectin pathway	5	0.548847	0.00582828	6.6957
GOTERM_BP_DIRECT	GO:0046514~ceramide catabolic process	3	0.329308	0.00720427	21.0915
GOTERM_BP_DIRECT	GO:0016064~immunoglobulin mediated immune response	3	0.329308	0.00720427	21.0915
GOTERM_BP_DIRECT	GO:0019882~antigen processing and presentation	6	0.658617	0.00747755	4.82091
GOTERM_BP_DIRECT	GO:0018149~peptide cross-linking	4	0.439078	0.00977124	8.65291
GOTERM_BP_DIRECT	GO:0006636~unsaturated fatty acid biosynthetic process	4	0.439078	0.00977124	8.65291
GOTERM_BP_DIRECT	GO:0008152~metabolic process	11	1.20746	0.0116891	2.53559
GOTERM_BP_DIRECT	GO:0002286~T cell activation involved in immune response	3	0.329308	0.0117253	16.8732
GOTERM_BP_DIRECT	GO:1990845~adaptive thermogenesis	3	0.329308	0.0117253	16.8732
GOTERM_BP_DIRECT	GO:0043405~regulation of MAP kinase activity	3	0.329308	0.0117253	16.8732
GOTERM_BP_DIRECT	GO:0030595~leukocyte chemotaxis	3	0.329308	0.0117253	16.8732
GOTERM_BP_DIRECT	GO:0070374~positive regulation of ERK1 and ERK2 cascade	10	1.09769	0.0117323	2.70403
GOTERM_BP_DIRECT	GO:0048251~elastic fiber assembly	5	0.548847	0.0144508	5.20777
GOTERM_BP_DIRECT	GO:0042632~cholesterol homeostasis	5	0.548847	0.0144508	5.20777
GOTERM_BP_DIRECT	GO:0035338~long-chain fatty-acyl-CoA biosynthetic process	4	0.439078	0.0147468	7.49919
GOTERM_BP_DIRECT	GO:0071621~granulocyte chemotaxis	3	0.329308	0.0171764	14.061
GOTERM_BP_DIRECT	GO:2000045~regulation of G1/S transition of mitotic cell cycle	3	0.329308	0.0171764	14.061
GOTERM_BP_DIRECT	GO:0060216~definitive hemopoiesis	7	0.768386	0.0208609	3.22711
GOTERM_BP_DIRECT	GO:2000649~regulation of sodium ion transmembrane transporter activity	4	0.439078	0.0209115	6.61693
GOTERM_BP_DIRECT	GO:0045087~innate immune response	15	1.64654	0.0217172	1.962
GOTERM_BP_DIRECT	GO:0032367~intracellular cholesterol transport	3	0.329308	0.023486	12.0523
GOTERM_BP_DIRECT	GO:0071391~cellular response to estrogen stimulus	5	0.548847	0.0257742	4.39405
GOTERM_BP_DIRECT	GO:0006635~fatty acid beta-oxidation	5	0.548847	0.0285301	4.2609
GOTERM_BP_DIRECT	GO:0006869~lipid transport	9	0.987925	0.0287837	2.48135
GOTERM_BP_DIRECT	GO:0019885~antigen processing and presentation of endogenous peptide antigen via MHC class I	3	0.329308	0.0305864	10.5457
GOTERM_BP_DIRECT	GO:0048769~sarcomerogenesis	3	0.329308	0.0305864	10.5457
GOTERM_BP_DIRECT	GO:0009611~response to wounding	4	0.439078	0.0324145	5.62439
GOTERM_BP_DIRECT	GO:1990266~neutrophil migration	4	0.439078	0.0368455	5.35656
GOTERM_BP_DIRECT	GO:0008610~lipid biosynthetic process	4	0.439078	0.0368455	5.35656
GOTERM_BP_DIRECT	GO:1901532~regulation of hematopoietic progenitor cell differentiation	3	0.329308	0.0384137	9.37398
GOTERM_BP_DIRECT	GO:0006032~chitin catabolic process	3	0.329308	0.0384137	9.37398
GOTERM_BP_DIRECT	GO:0042119~neutrophil activation	3	0.329308	0.0384137	9.37398
GOTERM_BP_DIRECT	GO:1902622~regulation of neutrophil migration	3	0.329308	0.0469073	8.43659
GOTERM_BP_DIRECT	GO:0035701~hematopoietic stem cell migration	3	0.329308	0.0469073	8.43659
