# Supplementary material for: Specificity of the innate immune responses to different classes of non-tuberculous mycobacteria
Source: Front Immunol. 2023 Jan 18;13:1075473. doi: 10.3389/fimmu.2022.1075473 (PMC9890051; doi:10.3389/fimmu.2022.1075473)
Supplement: Supplementary file 4 [file Table_3.xlsx]

## Sheet: Mma20 vs PBS 
Supplementary table 3. Enriched KEGG pathways in the Mma20- infected larvae compared to the control group
Pathway	Count	%	PValue	-log10PValue	Fold Enrichment
Herpes simplex virus 1 infection	48	2.57373	2.21008e-10	9.65559	2.71134
Apoptosis	46	2.46649	1.45958e-09	8.83577	2.63715
NOD-like receptor signaling pathway	40	2.14477	1.53883e-08	7.81281	2.66432
C-type lectin receptor signaling pathway	33	1.76944	2.82336e-08	7.54923	2.94779
Toll-like receptor signaling pathway	27	1.44772	7.25823e-07	6.13917	2.93515
Necroptosis	38	2.03753	3.87199e-06	5.41207	2.23409
Cytokine-cytokine receptor interaction	39	2.09115	2.72763e-05	4.56421	2.0335
Phagosome	34	1.82306	3.45803e-05	4.46117	2.14092
Steroid biosynthesis	10	0.536193	4.59824e-05	4.33741	5.23781
RIG-I-like receptor signaling pathway	17	0.911528	0.000116278	3.9345	2.96809
Porphyrin metabolism	17	0.911528	0.000140754	3.85154	2.92379
Salmonella infection	48	2.57373	0.000453603	3.34332	1.666
ABC transporters	12	0.643432	0.00260161	2.58476	2.822
Adipocytokine signaling pathway	18	0.965147	0.00329983	2.48151	2.1606
Lysosome	28	1.50134	0.00406953	2.39046	1.76311
Biosynthesis of cofactors	30	1.60858	0.00412742	2.38432	1.71988
Retinol metabolism	17	0.911528	0.00574954	2.24037	2.10639
FoxO signaling pathway	27	1.44772	0.00680265	2.16732	1.71893
p53 signaling pathway	16	0.857909	0.00803508	2.09501	2.09512
PPAR signaling pathway	16	0.857909	0.0145384	1.83748	1.96139
Steroid hormone biosynthesis	14	0.75067	0.0231342	1.63575	1.96737
MAPK signaling pathway	48	2.57373	0.0247774	1.60594	1.35567
Intestinal immune network for IgA production	9	0.482574	0.0372468	1.42891	2.30464
Ferroptosis	11	0.589812	0.0390163	1.40875	2.04443
Pentose and glucuronate interconversions	10	0.536193	0.0497498	1.30321	2.05771
