# Supplementary material for: Specificity of the innate immune responses to different classes of non-tuberculous mycobacteria
Source: Front Immunol. 2023 Jan 18;13:1075473. doi: 10.3389/fimmu.2022.1075473 (PMC9890051; doi:10.3389/fimmu.2022.1075473)
Supplement: Supplementary file 5 [file Table_4.xlsx]

## Sheet: MAC 101 vs PBS
Supplementary table 4. Enriched KEGG pathways in the MAC 101- infected larvae compared to the control group
Pathway	Count	%	PValue	-log10PValue	Fold Enrichment
Phagosome	27	2.96378	9.62468e-08	7.01661	3.33404
Lysosome	25	2.74424	1.36086e-06	5.86619	3.08708
Apoptosis	23	2.5247	6.8159e-05	4.16648	2.58577
Fatty acid metabolism	13	1.427	0.000138394	3.85888	3.76623
Retinol metabolism	14	1.53677	0.000199225	3.70066	3.40176
Metabolic pathways	110	12.0746	0.000255871	3.59198	1.34508
Cell adhesion molecules	20	2.19539	0.000767473	3.11494	2.3539
PPAR signaling pathway	13	1.427	0.000809131	3.09198	3.12517
Steroid hormone biosynthesis	12	1.31723	0.000873357	3.05881	3.30694
Ferroptosis	10	1.09769	0.00144847	2.83909	3.64474
alpha-Linolenic acid metabolism	6	0.658617	0.00228912	2.64033	6.16293
Biosynthesis of cofactors	19	2.08562	0.00321859	2.49233	2.13607
Herpes simplex virus 1 infection	19	2.08562	0.00377249	2.42337	2.10466
Biosynthesis of unsaturated fatty acids	7	0.768386	0.00385449	2.41403	4.51948
Drug metabolism - cytochrome P450	10	1.09769	0.0041346	2.38357	3.13853
C-type lectin receptor signaling pathway	14	1.53677	0.00435679	2.36083	2.45243
Metabolism of xenobiotics by cytochrome P450	10	1.09769	0.00593578	2.22652	2.97334
Linoleic acid metabolism	6	0.658617	0.00801908	2.09588	4.67532
Cytokine-cytokine receptor interaction	19	2.08562	0.0086467	2.06315	1.94276
NOD-like receptor signaling pathway	16	1.75631	0.00921035	2.03572	2.08993
Adipocytokine signaling pathway	11	1.20746	0.00941317	2.02626	2.58929
Fatty acid biosynthesis	5	0.548847	0.0144676	1.8396	5.13577
Arachidonic acid metabolism	8	0.878156	0.0186387	1.72958	2.91579
Porphyrin metabolism	8	0.878156	0.0273856	1.56248	2.6982
Arginine and proline metabolism	8	0.878156	0.0294207	1.53135	2.65852
Primary bile acid biosynthesis	5	0.548847	0.0329529	1.48211	4.03525
Pentose and glucuronate interconversions	7	0.768386	0.0357567	1.44664	2.82468
Fatty acid degradation	7	0.768386	0.0357567	1.44664	2.82468
Ascorbate and aldarate metabolism	7	0.768386	0.0385435	1.41405	2.77512
Drug metabolism - other enzymes	10	1.09769	0.0394598	1.40384	2.17283
Intestinal immune network for IgA production	6	0.658617	0.0467027	1.33066	3.01299
